# Supplementary material for: Beliefs, referrals, and mental healthcare pathways in the Eastern Democratic Republic of Congo
Source: PLOS Glob Public Health. 2026 Jul 2;6(7):e0006715. doi: 10.1371/journal.pgph.0006715 (PMC13327247; doi:10.1371/journal.pgph.0006715)
Supplement: S1 Data — (XLSX) [file pgph.0006715.s002.xlsx]

## Sheet: data_pathway drc
Num	loc	age	age_group	sex	job	educ	m_status	rel	att	origin	ref	case	ancient	age_fs	age_cl_fs	evol	psy_hist	belief	first_h_w	second_h_w	third_h_w	fourth_h_w	actual	first_h_w_dich_PHC	second_h_dich_PHC	third_h_dich_PHC	fourth_h_dich_PHC
1	CEDIAR	41	2	1	2	1	1	1	2	Health zone	2	2	2 times	17	2	3	1	4	3	3	#NULL!	#NULL!	1	1	1	#NULL!	#NULL!
2	Polycliniques Sainte Croix	30	2	2	2	2	2	1	1	Health zone	2	2	4 times	23	2	2	2	1	3	3	3	3	2	1	1	1	1
3	CEPIMA	40	2	1	3	1	1	1	1	outside health zone	2	1		40	3	1	2	1	2	3	6	6	2	0	1	1	1
4	CEPIMA	20	2	1	3	2	2	1	1	Health zone	2	2	2 times	18	2	2	1	1	3	3	#NULL!	#NULL!	2	1	1	#NULL!	#NULL!
5	CEPIMA	24	2	2	2	1	2	1	1	Health zone	2	1		24	2	1	1	5	3	#NULL!	#NULL!	#NULL!	2	1	#NULL!	#NULL!	#NULL!
6	CEPIMA	26	2	2	3	3	2	1	2	Health zone	2	2	2 times	24	2	2	2	5	3	3	#NULL!	#NULL!	2	1	1	#NULL!	#NULL!
7	CEPIMA	24	2	2	2	2	2	1	3	Health zone	2	1		24	2	1	2	2	3	#NULL!	#NULL!	#NULL!	1	1	#NULL!	#NULL!	#NULL!
8	CEPIMA	28	2	2	2	2	2	1	1	Health zone	2	2	4 times	22	2	3	1	1	1	3	3	3	1	0	1	1	1
9	CEPIMA	44	2	2	1	2	1	1	3	Health zone	2	2	3 times	41	4	2	1	5	2	3	2	3	1	0	1	0	1
10	CEPIMA	34	2	2	2	1	2	1	2	Health zone	2	2	2 times	16	2	2	1	1	2	3	#NULL!	#NULL!	1	0	1	#NULL!	#NULL!
11	CEPIMA	33	2	2	2	1	1	1	3	Health zone	2	1		33	3	1	1	5	4	3	#NULL!	#NULL!	1	1	1	#NULL!	#NULL!
12	CEPIMA	20	2	1	3	2	2	1	1	Health zone	2	1		20	2	1	1	1	3	6	#NULL!	#NULL!	2	1	1	#NULL!	#NULL!
13	CEPIMA	31	2	1	3	2	1	1	1	Health zone	2	2	2 times	29	3	2	2	1	4	4	3	#NULL!	1	1	1	1	#NULL!
14	CEPIMA	32	2	2	3	2	1	3	2	Health zone	1	2	4 times	23	2	2	1	2	2	4	3	3	2	0	1	1	1
15	CEPIMA	30	2	2	3	1	2	1	3	outside health zone	2	2	3 times	14	1	3	2	2	3	3	4	#NULL!	2	1	1	1	#NULL!
16	CEPIMA	18	1	2	2	2	2	1	1	Health zone	1	2	2 times	13	1	2	1	2	4	3	#NULL!	#NULL!	1	1	1	#NULL!	#NULL!
17	CEPIMA	18	1	1	3	2	2	1	1	Health zone	1	2	3 times	17	2	2	2	2	2	4	3	#NULL!	1	0	1	1	#NULL!
18	CEPIMA	33	2	2	1	2	3	4	3	Health zone	2	2	4 times	21	2	2	1	1	3	3	3	3	1	1	1	1	1
19	CEPIMA	22	2	1	3	3	2	1	3	Health zone	1	1		22	2	1	1	2	3	#NULL!	#NULL!	#NULL!	1	1	#NULL!	#NULL!	#NULL!
20	CEPIMA	35	2	2	3	3	1	1	1	outside health zone	2	1		35	3	1	1	1	3	#NULL!	#NULL!	#NULL!	1	1	#NULL!	#NULL!	#NULL!
21	CEPIMA	53	3	2	1	2	1	1	1	Health zone	2	2	2 times	52	4	2	1	5	2	3	#NULL!	#NULL!	1	0	1	#NULL!	#NULL!
22	CEPIMA	42	2	2	3	3	1	1	2	Health zone	2	1		42	4	1	1	5	3	#NULL!	#NULL!	#NULL!	1	1	#NULL!	#NULL!	#NULL!
23	CEPIMA	33	2	1	3	2	2	1	1	Health zone	2	2	4 times	30	3	2	1	2	4	3	4	3	1	1	1	1	1
24	CEPIMA	27	2	1	3	1	2	1	2	Health zone	2	1		27	3	1	1	2	3	#NULL!	#NULL!	#NULL!	1	1	#NULL!	#NULL!	#NULL!
25	CEPIMA	29	2	1	2	2	2	1	1	Health zone	2	2	4 times	#NULL!	5	2	2	1	3	3	3	3	1	1	1	1	1
26	CEPIMA	51	3	1	2	2	2	1	1	Health zone	2	2	more than 4 times	#NULL!	5	2	2	5	4	4	3	3	1	1	1	1	1
27	CEPIMA	57	3	2	3	3	1	1	1	outside health zone	1	2	2 times	55	4	1	2	1	2	3	#NULL!	#NULL!	2	0	1	#NULL!	#NULL!
28	Polycliniques Sainte Croix	26	2	1	2	2	2	1	2	outside health zone	2	2	once	25	2	2	2	5	2	3	3	#NULL!	2	0	1	1	#NULL!
29	Polycliniques Sainte Croix	36	2	2	2	1	1	1	2	Health zone	2	1		30	3	3	2	2	3	#NULL!	#NULL!	#NULL!	1	1	#NULL!	#NULL!	#NULL!
30	CAP Salama	27	2	2	2	1	2	1	2	outside health zone	2	1		27	3	3	1	2	4	3	#NULL!	#NULL!	2	1	1	#NULL!	#NULL!
31	CAP Salama	17	1	1	3	2	2	1	2	Health zone	2	2	once	15	1	2	3	2	3	3	#NULL!	#NULL!	2	1	1	#NULL!	#NULL!
32	CAP Salama	17	1	2	3	2	2	1	2	Health zone	2	1		17	2	1	1	5	3	#NULL!	#NULL!	#NULL!	1	1	#NULL!	#NULL!	#NULL!
33	CAP Salama	23	2	2	2	1	2	1	2	Health zone	2	2	2 times	#NULL!	5	2	3	2	3	3	3	#NULL!	3	1	1	1	#NULL!
34	CAP Salama	15	1	1	2	1	2	1	1	Health zone	2	1		15	1	1	1	5	3	#NULL!	#NULL!	#NULL!	1	1	#NULL!	#NULL!	#NULL!
35	CAP Salama	31	2	2	2	1	1	1	3	outside health zone	2	2	3 times	#NULL!	5	3	4	2	3	3	3	3	2	1	1	1	1
36	CAP Salama	27	2	1	2	2	1	1	2	Health zone	2	1		27	3	1	1	5	3	#NULL!	#NULL!	#NULL!	2	1	#NULL!	#NULL!	#NULL!
37	CAP Salama	22	2	1	3	2	1	1	1	Health zone	2	2	once	17	2	3	2	2	3	3	#NULL!	#NULL!	1	1	1	#NULL!	#NULL!
38	CAP Salama	24	2	2	2	2	2	1	2	Health zone	2	2	more than 4 times	#NULL!	5	3	3	2	3	3	3	3	1	1	1	1	1
39	CAP Salama	25	2	2	2	1	2	1	2	Health zone	2	2	2 times	18	2	3	1	2	3	3	3	#NULL!	1	1	1	1	#NULL!
40	CAP Salama	55	3	1	2	4	4	1	1	Health zone	2	2	2 times	#NULL!	5	2	4	5	3	3	3	#NULL!	3	1	1	1	#NULL!
41	CAP Salama	70	3	1	3	1	4	2	1	Health zone	2	1		70	4	3	1	5	4	3	#NULL!	#NULL!	2	1	1	#NULL!	#NULL!
42	CAP Salama	28	2	2	2	4	2	1	2	Health zone	2	2	2 times	#NULL!	5	3	1	2	3	3	3	#NULL!	3	1	1	1	#NULL!
43	CAP Salama	40	2	2	1	1	3	2	2	outside health zone	2	2	once	#NULL!	5	2	1	5	3	3	#NULL!	#NULL!	2	1	1	#NULL!	#NULL!
44	CAP Salama	44	2	1	3	1	3	2	2	Health zone	2	2	4 times	#NULL!	5	3	3	2	3	3	3	3	1	1	1	1	1
45	CAP Salama	20	2	2	2	2	2	2	1	outside health zone	2	2	once	#NULL!	5	2	1	1	3	3	#NULL!	#NULL!	1	1	1	#NULL!	#NULL!
46	CAP Salama	17	1	2	3	2	2	1	2	Health zone	2	2	once	15	1	3	1	2	1	3	#NULL!	#NULL!	1	0	1	#NULL!	#NULL!
47	CAP Salama	26	2	2	3	1	2	1	2	Health zone	2	2	2 times	21	2	3	1	1	3	3	3	#NULL!	1	1	1	1	#NULL!
48	CAP Salama	37	2	1	2	1	1	1	1	Health zone	2	1		37	3	1	1	5	4	3	#NULL!	#NULL!	3	1	1	#NULL!	#NULL!
49	CAP Salama	26	2	2	2	1	2	1	2	Health zone	2	2	2 times	#NULL!	5	2	4	2	4	3	3	#NULL!	1	1	1	1	#NULL!
50	CAP Salama	14	1	2	3	1	2	1	2	Health zone	2	1		14	1	3	1	2	5	3	#NULL!	#NULL!	1	1	1	#NULL!	#NULL!
51	CAP Salama	19	2	2	2	1	2	2	2	Health zone	2	2	once	#NULL!	5	3	2	2	3	3	#NULL!	#NULL!	1	1	1	#NULL!	#NULL!
52	CAP Salama	18	1	2	2	2	2	3	2	Health zone	2	1		18	2	3	2	1	4	3	#NULL!	#NULL!	1	1	1	#NULL!	#NULL!
53	CAP Salama	19	2	1	2	1	2	1	1	Health zone	2	2	2 times	#NULL!	5	3	4	1	3	4	3	#NULL!	3	1	1	1	#NULL!
54	CAP Salama	22	2	2	3	2	2	1	2	Health zone	2	2	2 times	#NULL!	5	3	2	2	5	3	3	#NULL!	2	1	1	1	#NULL!
55	CAP Salama	31	2	2	2	3	1	1	2	Health zone	2	1		31	3	1	1	1	3	#NULL!	#NULL!	#NULL!	2	1	#NULL!	#NULL!	#NULL!
56	CAP Salama	18	1	1	3	2	2	1	1	Health zone	2	2	2 times	#NULL!	5	2	4	2	4	4	3	#NULL!	1	1	1	1	#NULL!
57	CAP Salama	19	2	2	3	2	2	1	2	Health zone	2	1		19	2	3	1	5	4	3	#NULL!	#NULL!	1	1	1	#NULL!	#NULL!
58	CAP Salama	13	1	2	3	1	2	1	2	Health zone	2	1		13	1	3	2	2	5	3	#NULL!	#NULL!	2	1	1	#NULL!	#NULL!
59	CAP Salama	21	2	2	2	1	2	1	2	Health zone	2	1		21	2	1	1	2	3	#NULL!	#NULL!	#NULL!	1	1	#NULL!	#NULL!	#NULL!
60	CAP Salama	32	2	2	2	4	1	1	2	Health zone	2	1		32	3	3	3	2	5	3	#NULL!	#NULL!	2	1	1	#NULL!	#NULL!
61	CAP Salama	60	3	2	2	3	1	3	2	outside health zone	2	1		60	4	1	1	1	3	#NULL!	#NULL!	#NULL!	3	1	#NULL!	#NULL!	#NULL!
62	CAP Salama	40	2	1	3	1	2	1	3	Health zone	2	2	3 times	#NULL!	5	3	3	2	4	1	3	3	1	1	0	1	1
63	CAP Salama	18	1	1	3	2	2	1	2	Health zone	2	1		18	2	3	2	1	3	#NULL!	#NULL!	#NULL!	1	1	#NULL!	#NULL!	#NULL!
64	CAP Salama	31	2	2	2	1	2	1	2	Health zone	2	2	2 times	22	2	3	2	2	5	2	3	#NULL!	3	1	0	1	#NULL!
65	CAP Salama	32	2	2	2	3	2	1	2	Health zone	2	2	2 times	#NULL!	5	2	4	2	4	3	3	#NULL!	1	1	1	1	#NULL!
66	CAP Salama	50	3	2	2	1	3	1	2	Health zone	2	1		50	4	3	4	1	4	3	#NULL!	#NULL!	1	1	1	#NULL!	#NULL!
67	CAP Salama	18	1	1	2	2	2	1	2	Health zone	2	1		18	2	1	2	2	3	#NULL!	#NULL!	#NULL!	3	1	#NULL!	#NULL!	#NULL!
68	CAP Salama	25	2	2	2	1	2	1	2	Health zone	2	2	once	#NULL!	5	2	3	2	3	3	#NULL!	#NULL!	2	1	1	#NULL!	#NULL!
69	CAP Salama	28	2	2	2	1	2	1	1	Health zone	2	2		28	3	3	1	2	4	3	#NULL!	#NULL!	1	1	1	#NULL!	#NULL!
70	CAP Salama	20	2	2	2	2	2	1	3	outside health zone	2	1		20	2	3	1	1	3	#NULL!	#NULL!	#NULL!	2	1	#NULL!	#NULL!	#NULL!
71	CAP Salama	61	3	1	2	4	2	1	2	Health zone	2	2	3 times	#NULL!	5	2	3	2	4	3	5	3	1	1	1	1	1
72	CAP Salama	15	1	2	3	1	2	1	2	Health zone	2	1		15	1	1	1	1	4	3	#NULL!	#NULL!	1	1	1	#NULL!	#NULL!
73	CAP Salama	30	2	2	2	2	2	1	2	Health zone	2	1		30	3	1	1	1	3	#NULL!	#NULL!	#NULL!	3	1	#NULL!	#NULL!	#NULL!
74	CAP Salama	20	2	2	2	1	2	3	2	Health zone	2	1		20	2	1	1	1	4	3	#NULL!	#NULL!	1	1	1	#NULL!	#NULL!
75	CAP Salama	21	2	1	3	2	2	1	1	Health zone	2	2	2 times	#NULL!	5	3	2	2	4	3	3	#NULL!	1	1	1	1	#NULL!
76	CAP Salama	45	3	1	2	1	2	1	1	Health zone	2	1		45	4	3	1	1	4	3	#NULL!	#NULL!	1	1	1	#NULL!	#NULL!
77	CAP Salama	20	2	2	2	1	2	3	2	Health zone	2	1		20	2	1	1	2	3	#NULL!	#NULL!	#NULL!	2	1	#NULL!	#NULL!	#NULL!
78	CAP Salama	61	3	2	1	2	1	1	2	Health zone	2	1		61	4	3	1	1	3	#NULL!	#NULL!	#NULL!	3	1	#NULL!	#NULL!	#NULL!
79	CAP Salama	34	2	1	3	3	1	1	2	Health zone	2	2	2 times	#NULL!	5	2	2	2	4	3	#NULL!	#NULL!	2	1	1	#NULL!	#NULL!
80	CAP Salama	30	2	1	2	1	2	1	2	Health zone	2	2	once	#NULL!	5	2	2	2	4	3	3	#NULL!	1	1	1	1	#NULL!
81	CAP Salama	32	2	1	2	1	2	1	2	Health zone	2	2	once	#NULL!	5	2	3	2	3	3	#NULL!	#NULL!	1	1	1	#NULL!	#NULL!
82	CAP Salama	20	2	1	2	1	2	4	3	outside health zone	2	1		20	2	3	1	2	3	#NULL!	#NULL!	#NULL!	2	1	#NULL!	#NULL!	#NULL!
83	CAP Salama	25	2	2	3	2	2	1	2	Health zone	2	1		25	2	1	2	2	3	#NULL!	#NULL!	#NULL!	1	1	#NULL!	#NULL!	#NULL!
84	CAP Salama	46	3	1	2	1	1	1	1	Health zone	2	2	once	42	4	2	2	2	4	3	#NULL!	#NULL!	2	1	1	#NULL!	#NULL!
85	CAP Salama	30	2	1	2	1	2	1	2	Health zone	2	1		30	3	3	1	2	3	#NULL!	#NULL!	#NULL!	2	1	#NULL!	#NULL!	#NULL!
86	CAP Salama	25	2	2	2	1	2	1	2	Health zone	2	2	once	#NULL!	5	2	1	2	3	3	#NULL!	#NULL!	1	1	1	#NULL!	#NULL!
87	CAP Salama	17	1	2	2	2	2	3	2	Health zone	1	1		17	2	3	1	2	2	3	#NULL!	#NULL!	1	0	1	#NULL!	#NULL!
88	CAP Salama	25	2	1	2	1	3	1	1	Health zone	2	2	once	22	2	2	3	2	4	3	3	#NULL!	1	1	1	1	#NULL!
89	CERESAME	25	2	1	3	2	2	1	2	Health zone	2	1		25	2	1	1	5	4	2	#NULL!	#NULL!	1	1	0	#NULL!	#NULL!
90	CERESAME	36	2	2	2	1	3	1	3	outside health zone	2	2	3 times	30	3	2	1	1	4	4	3	#NULL!	2	1	1	1	#NULL!
91	CERESAME	22	2	1	3	3	2	1	1	Health zone	2	1		22	2	1	1	1	3	#NULL!	#NULL!	#NULL!	1	1	#NULL!	#NULL!	#NULL!
92	CERESAME	23	2	1	2	2	2	1	1	outside health zone	2	2	3 times	28	3	3	1	5	4	3	3	#NULL!	3	1	1	1	#NULL!
93	CERESAME	32	2	2	2	2	1	1	2	Health zone	2	2	2 times	32	3	3	4	1	2	3	#NULL!	#NULL!	1	0	1	#NULL!	#NULL!
94	Polycliniques Sainte Croix	17	1	1	3	2	2	1	1	outside health zone	1	1		#NULL!	5	1	2	1	2	3	#NULL!	#NULL!	2	0	1	#NULL!	#NULL!
95	CERESAME	45	3	1	2	4	3	1	3	Health zone	2	2	2 times	#NULL!	5	2	2	5	4	3	#NULL!	#NULL!	1	1	1	#NULL!	#NULL!
96	CERESAME	25	2	1	3	1	2	1	1	outside health zone	2	1		25	2	1	4	1	3	#NULL!	#NULL!	#NULL!	1	1	#NULL!	#NULL!	#NULL!
97	CERESAME	15	1	1	3	2	2	1	2	outside health zone	2	1		15	1	1	4	5	4	3	#NULL!	#NULL!	1	1	1	#NULL!	#NULL!
98	CERESAME	22	2	1	3	2	2	2	2	Health zone	2	2	3 times	19	2	2	1	1	3	3	3	#NULL!	2	1	1	1	#NULL!
99	CERESAME	25	2	1	2	4	2	1	1	outside health zone	2	1		25	2	1	1	2	4	4	5	1	1	1	1	1	0
100	CERESAME	35	2	2	2	2	3	2	2	Health zone	2	1		35	3	1	1	5	1	4	3	#NULL!	1	0	1	1	#NULL!
101	CERESAME	52	3	1	3	4	3	1	2	Health zone	2	1		52	4	1	2	5	4	3	#NULL!	#NULL!	1	1	1	#NULL!	#NULL!
102	CERESAME	24	2	2	3	1	2	1	1	Health zone	2	2	2 times	23	2	3	1	2	4	4	3	3	1	1	1	1	1
103	CERESAME	30	2	1	2	2	1	2	2	Health zone	2	1		30	3	1	1	1	4	3	#NULL!	#NULL!	1	1	1	#NULL!	#NULL!
104	Polycliniques Sainte Croix	47	3	1	2	1	2	1	3	outside health zone	2	2	4 times	16	2	2	3	5	5	5	5	3	1	1	1	1	1
105	Polycliniques Sainte Croix	18	1	2	2	1	2	1	2	outside health zone	2	2	once	16	2	3	2	2	4	3	3	#NULL!	1	1	1	1	#NULL!
106	Polycliniques Sainte Croix	27	2	2	1	2	1	1	1	outside health zone	1	2	4 times	18	2	2	3	2	2	4	2	3	2	0	1	0	1
107	CERESAME	25	2	2	2	2	2	2	1	Health zone	2	2	2 times	20	2	2	1	1	4	3	#NULL!	#NULL!	1	1	1	#NULL!	#NULL!
108	CERESAME	23	2	1	1	2	2	1	2	outside health zone	2	1		#NULL!	5	4	4	4	3	3	#NULL!	#NULL!	3	1	1	#NULL!	#NULL!
109	CERESAME	27	2	1	2	1	2	1	3	outside health zone	2	1		#NULL!	5	1	4	1	4	3	6	#NULL!	2	1	1	1	#NULL!
110	CERESAME	50	3	1	2	2	2	2	2	outside health zone	2	2	more than 4 times	45	4	3	4	1	4	3	#NULL!	#NULL!	3	1	1	#NULL!	#NULL!
111	CERESAME	23	2	1	3	2	2	1	2	outside health zone	2	1		23	2	1	4	2	4	3	3	#NULL!	2	1	1	1	#NULL!
112	CERESAME	32	2	2	3	3	1	1	3	Health zone	2	2	2 times	30	3	2	1	1	1	4	3	#NULL!	1	0	1	1	#NULL!
113	CERESAME	19	2	2	3	1	2	1	3	Health zone	2	1		17	2	1	1	1	3	#NULL!	#NULL!	#NULL!	1	1	#NULL!	#NULL!	#NULL!
114	Polycliniques Sainte Croix	36	2	2	2	2	3	1	3	outside health zone	2	2	2 times	35	3	3	3	1	2	4	1	3	1	0	1	0	1
115	Polycliniques Sainte Croix	23	2	1	1	2	2	1	1	outside health zone	2	1		#NULL!	5	1	1	2	4	3	#NULL!	#NULL!	1	1	1	#NULL!	#NULL!
116	CERESAME	37	2	2	3	2	3	1	2	outside health zone	2	1		37	3	1	1	1	1	1	3	#NULL!	1	0	0	1	#NULL!
117	CERESAME	30	2	2	3	1	2	1	1	outside health zone	2	1		10	1	3	1	1	4	5	5	1	1	1	1	1	0
118	CERESAME	53	3	1	3	1	3	1	1	Health zone	2	1		52	4	3	1	1	4	4	5	3	1	1	1	1	1
119	CERESAME	22	2	2	3	2	2	2	2	Health zone	2	1		22	2	1	1	5	4	4	2	3	1	1	1	0	1
120	CERESAME	36	2	1	3	1	3	1	2	Health zone	2	2	2 times	30	3	2	2	2	4	5	3	2	1	1	1	1	0
121	CERESAME	33	2	2	2	3	2	1	3	Health zone	2	2	3 times	30	3	3	1	1	4	3	3	3	2	1	1	1	1
122	CERESAME	30	2	1	3	1	2	1	3	Health zone	2	1		30	3	1	2	1	2	3	#NULL!	#NULL!	2	0	1	#NULL!	#NULL!
123	CERESAME	17	1	1	3	2	2	1	1	Health zone	2	2	3 times	10	1	2	1	2	4	5	5	3	2	1	1	1	1
124	CERESAME	27	2	2	3	2	2	2	2	Health zone	2	2	2 times	25	2	2	1	1	3	3	4	3	2	1	1	1	1
125	CERESAME	43	2	1	2	4	3	1	2	Health zone	2	2	2 times	42	4	3	1	1	4	4	3	3	2	1	1	1	1
126	CERESAME	24	2	2	3	2	2	1	2	Health zone	2	2	2 times	24	2	3	2	1	4	3	4	3	2	1	1	1	1
127	CNP Muyisa	26	2	1	3	2	2	1	2	Health zone	2	1		26	3	1	1	1	1	4	3	#NULL!	1	0	1	1	#NULL!
128	CNP Muyisa	29	2	2	2	1	2	1	1	outside health zone	2	2	more than 4 times	27	3	2	2	2	4	5	4	3	1	1	1	1	1
129	CNP Muyisa	19	2	2	3	1	2	4	3	outside health zone	2	1		19	2	1	1	5	3	#NULL!	#NULL!	#NULL!	1	1	#NULL!	#NULL!	#NULL!
130	CNP Muyisa	16	1	2	2	2	2	1	1	outside health zone	2	1		16	2	1	2	1	1	3	#NULL!	#NULL!	1	0	1	#NULL!	#NULL!
131	CNP Muyisa	14	1	1	3	2	2	1	1	Health zone	2	1		14	1	1	1	5	4	4	4	3	1	1	1	1	1
132	CNP Muyisa	54	3	1	2	4	4	1	1	outside health zone	2	2	2 times	50	4	2	1	5	3	3	#NULL!	#NULL!	1	1	1	#NULL!	#NULL!
133	CNP Muyisa	19	2	2	2	2	2	2	1	Health zone	2	1		19	2	1	2	2	3	4	3	#NULL!	2	1	1	1	#NULL!
134	CNP Muyisa	21	2	1	2	1	1	1	1	outside health zone	1	1		21	2	1	2	2	4	3	#NULL!	#NULL!	1	1	1	#NULL!	#NULL!
135	CNP Muyisa	47	3	2	1	2	1	2	2	Health zone	2	2	2 times	47	4	2	1	1	3	4	3	#NULL!	1	1	1	1	#NULL!
136	CNP Muyisa	22	2	2	1	3	2	1	1	outside health zone	2	2	3 times	17	2	2	2	5	2	1	3	3	1	0	0	1	1
137	CNP Muyisa	34	2	2	2	1	1	1	1	outside health zone	2	1		34	3	1	1	2	1	4	3	#NULL!	1	0	1	1	#NULL!
138	CNP Muyisa	26	2	2	2	2	1	2	1	outside health zone	1	1		25	2	1	1	5	4	5	4	3	1	1	1	1	1
139	CNP Muyisa	26	2	2	2	2	2	1	2	Health zone	1	1		26	3	1	1	1	2	4	2	3	1	0	1	0	1
140	CNP Muyisa	18	1	2	2	1	2	1	1	outside health zone	2	2	2 times	17	2	3	1	2	4	4	2	3	1	1	1	0	1
141	CNP Muyisa	53	3	2	2	1	2	1	3	Health zone	2	2	2 times	35	3	2	3	2	5	4	5	3	1	1	1	1	1
142	CNP Muyisa	22	2	2	3	1	2	1	1	Health zone	2	2	3 times	20	2	2	1	5	4	3	3	4	1	1	1	1	1
143	CNP Muyisa	23	2	1	3	1	2	1	2	Health zone	2	1		23	2	1	1	5	4	2	3	#NULL!	1	1	0	1	#NULL!
144	CNP Muyisa	17	1	2	3	2	2	1	1	outside health zone	2	2	2 times	16	2	3	2	1	4	2	3	3	1	1	0	1	1
145	CNP Muyisa	35	2	1	3	1	2	2	2	outside health zone	2	2	3 times	#NULL!	5	2	2	5	3	3	5	3	1	1	1	1	1
146	CNP Muyisa	28	2	1	2	1	3	1	1	outside health zone	2	2	more than 4 times	#NULL!	5	2	2	5	3	3	3	3	1	1	1	1	1
147	CNP Muyisa	60	3	1	2	4	4	1	1	Health zone	2	1		60	4	1	1	2	4	3	#NULL!	#NULL!	1	1	1	#NULL!	#NULL!
148	CNP Muyisa	30	2	2	2	1	1	1	2	outside health zone	2	2	2 times	29	3	2	1	1	3	3	#NULL!	#NULL!	1	1	1	#NULL!	#NULL!
149	CNP Muyisa	26	2	2	2	4	1	1	1	outside health zone	2	1		26	3	1	2	2	4	3	#NULL!	#NULL!	1	1	1	#NULL!	#NULL!
150	CNP Muyisa	32	2	1	2	4	1	1	1	outside health zone	2	1		26	3	1	1	5	2	4	4	3	1	0	1	1	1
151	CNP Muyisa	34	2	1	2	4	4	1	2	Health zone	2	1		34	3	1	1	5	4	3	#NULL!	1	1	1	1	#NULL!	0
152	CEDIAR	22	2	1	2	2	2	1	1	outside health zone	2	1		22	2	1	1	1	4	3	#NULL!	#NULL!	2	1	1	#NULL!	#NULL!
153	CEDIAR	45	3	2	2	2	3	1	2	Health zone	2	1		45	4	2	3	1	4	#NULL!	#NULL!	#NULL!	3	1	#NULL!	#NULL!	#NULL!
154	CEDIAR	42	2	1	3	4	2	1	1	Health zone	2	2		42	4	1	2	2	4	3	#NULL!	#NULL!	1	1	1	#NULL!	#NULL!
155	CEDIAR	21	2	2	3	3	2	1	2	Health zone	2	1		#NULL!	5	2	2	1	3	#NULL!	#NULL!	#NULL!	2	1	#NULL!	#NULL!	#NULL!
156	CEDIAR	20	2	2	3	1	2	1	2	Health zone	2	1		#NULL!	5	1	2	5	3	#NULL!	#NULL!	#NULL!	3	1	#NULL!	#NULL!	#NULL!
157	CEDIAR	35	2	2	2	2	2	1	2	Health zone	2	2	2 times	#NULL!	5	2	2	2	3	3	3	#NULL!	1	1	1	1	#NULL!
158	CEDIAR	7	1	2	3	4	2	1	2	Health zone	2	1		7	1	3	2	2	4	3	#NULL!	#NULL!	1	1	1	#NULL!	#NULL!
159	CEDIAR	45	3	1	3	2	1	1	3	Health zone	2	1	2 times	#NULL!	5	2	2	2	3	3	#NULL!	#NULL!	1	1	1	#NULL!	#NULL!
160	Polycliniques Sainte Croix	54	3	2	2	2	1	1	1	Health zone	2	2		#NULL!	5	2	2	5	3	3	3	3	2	1	1	1	1
161	Polycliniques Sainte Croix	25	2	1	2	4	2	2	2	Health zone	2	2	more than 4 times	#NULL!	5	2	1	1	3	3	3	3	1	1	1	1	1
162	Polycliniques Sainte Croix	28	2	2	2	2	2	1	1	Health zone	2	2		21	2	2	2	1	4	3	3	#NULL!	1	1	1	1	#NULL!
163	Polycliniques Sainte Croix	28	2	2	3	2	3	1	3	Health zone	2	2	2 times	#NULL!	5	2	2	2	3	3	#NULL!	#NULL!	1	1	1	#NULL!	#NULL!
164	Polycliniques Sainte Croix	24	2	2	2	2	2	1	3	Health zone	2	2		#NULL!	5	2	2	2	2	3	3	#NULL!	1	0	1	1	#NULL!
165	Polycliniques Sainte Croix	21	2	2	3	2	2	1	1	Health zone	2	2	3 times	14	1	2	2	2	3	3	3	#NULL!	1	1	1	1	#NULL!
166	Polycliniques Sainte Croix	23	2	2	2	1	2	1	3	Health zone	2	2	4 times	#NULL!	5	2	2	5	3	3	3	3	1	1	1	1	1
167	Polycliniques Sainte Croix	25	2	2	2	2	2	2	1	Health zone	2	1		25	2	1	2	2	2	3	#NULL!	#NULL!	2	0	1	#NULL!	#NULL!
168	Polycliniques Sainte Croix	26	2	2	2	1	2	1	1	Health zone	2	2		#NULL!	5	2	2	1	3	3	3	3	1	1	1	1	1
169	Polycliniques Sainte Croix	22	2	2	2	1	2	1	3	Health zone	2	1		22	2	3	2	2	3	#NULL!	#NULL!	#NULL!	1	1	#NULL!	#NULL!	#NULL!
170	Polycliniques Sainte Croix	31	2	1	3	2	2	1	2	Health zone	2	1		31	3	1	2	2	2	3	#NULL!	#NULL!	1	0	1	#NULL!	#NULL!
171	Polycliniques Sainte Croix	17	1	2	2	2	2	1	2	Health zone	2	1		17	2	1	1	1	2	3	#NULL!	#NULL!	2	0	1	#NULL!	#NULL!
172	Polycliniques Sainte Croix	36	2	1	2	2	1	1	2	Health zone	2	2	3 times	32	3	2	2	2	3	3	3	#NULL!	3	1	1	1	#NULL!
173	Polycliniques Sainte Croix	30	2	1	2	2	2	1	2	outside health zone	2	1		30	3	3	1	1	2	3	#NULL!	#NULL!	2	0	1	#NULL!	#NULL!
174	Polycliniques Sainte Croix	27	2	1	2	1	2	1	2	Health zone	2	2	3 times	#NULL!	5	2	2	2	3	3	3	#NULL!	1	1	1	1	#NULL!
175	Polycliniques Sainte Croix	40	2	2	3	3	2	1	2	Health zone	2	1		40	3	1	2	2	3	#NULL!	#NULL!	#NULL!	2	1	#NULL!	#NULL!	#NULL!
176	Polycliniques Sainte Croix	33	2	2	2	1	2	1	3	Health zone	2	1		33	3	1	4	1	3	#NULL!	#NULL!	#NULL!	3	1	#NULL!	#NULL!	#NULL!
177	Polycliniques Sainte Croix	60	3	1	2	4	1	1	2	outside health zone	2	1		60	4	3	1	5	3	#NULL!	#NULL!	#NULL!	1	1	#NULL!	#NULL!	#NULL!
178	Polycliniques Sainte Croix	18	1	2	2	2	2	1	2	Health zone	2	1		18	2	1	1	2	3	#NULL!	#NULL!	#NULL!	1	1	#NULL!	#NULL!	#NULL!
179	Polycliniques Sainte Croix	34	2	1	2	1	2	1	2	outside health zone	2	1		33	3	3	2	2	5	3	#NULL!	#NULL!	2	1	1	#NULL!	#NULL!
180	Polycliniques Sainte Croix	28	2	2	2	1	2	3	3	Health zone	2	2	2 times	#NULL!	5	2	1	2	3	3	#NULL!	#NULL!	1	1	1	#NULL!	#NULL!
181	Polycliniques Sainte Croix	27	2	1	2	2	2	1	2	Health zone	2	1		27	3	3	4	2	3	#NULL!	#NULL!	#NULL!	2	1	#NULL!	#NULL!	#NULL!
182	Ngandilama	32	2	2	2	1	2	1	2	Health zone	2	2	2 times	#NULL!	5	2	2	2	3	3	#NULL!	#NULL!	3	1	1	#NULL!	#NULL!
183	Ngandilama	46	3	1	2	1	1	1	2	Health zone	2	1		#NULL!	5	2	2	1	4	3	3	#NULL!	2	1	1	1	#NULL!
184	Ngandilama	30	2	2	2	2	2	1	2	outside health zone	2	1	more than 4 times	#NULL!	5	3	2	2	3	3	3	3	2	1	1	1	1
185	Ngandilama	21	2	2	2	1	2	1	2	Health zone	2	2	2 times	#NULL!	5	2	1	2	4	3	3	#NULL!	2	1	1	1	#NULL!
186	Ngandilama	48	3	1	3	1	1	3	2	Health zone	2	1		48	4	1	2	2	3	#NULL!	#NULL!	#NULL!	2	1	#NULL!	#NULL!	#NULL!
187	Ngandilama	31	2	2	2	2	2	1	1	outside health zone	2	2		#NULL!	5	2	2	2	3	3	#NULL!	#NULL!	1	1	1	#NULL!	#NULL!
188	Ngandilama	29	2	2	2	1	2	1	2	Health zone	2	2	2 times	#NULL!	5	2	2	2	3	3	#NULL!	#NULL!	3	1	1	#NULL!	#NULL!
189	Ngandilama	52	3	2	2	2	3	1	2	Health zone	2	2	more than 4 times	#NULL!	5	3	1	2	3	3	3	3	2	1	1	1	1
190	Ngandilama	35	2	2	2	1	1	1	3	Health zone	2	1		#NULL!	5	1	3	2	3	#NULL!	#NULL!	#NULL!	1	1	#NULL!	#NULL!	#NULL!
191	Ngandilama	34	2	2	1	2	2	1	3	Health zone	2	1		#NULL!	5	3	2	2	3	#NULL!	#NULL!	#NULL!	1	1	#NULL!	#NULL!	#NULL!
192	Ngandilama	23	2	1	2	1	2	1	2	outside health zone	2	1		#NULL!	5	1	2	2	3	#NULL!	#NULL!	#NULL!	1	1	#NULL!	#NULL!	#NULL!
193	Ngandilama	22	2	1	2	2	2	1	2	outside health zone	2	1		#NULL!	5	1	2	1	2	3	#NULL!	#NULL!	1	0	1	#NULL!	#NULL!
194	Ngandilama	18	1	2	3	1	2	1	2	Health zone	2	2	3 times	#NULL!	5	2	2	2	3	3	3	#NULL!	1	1	1	1	#NULL!
195	Ngandilama	41	2	1	2	1	2	1	2	Health zone	2	2	2 times	#NULL!	5	2	1	2	3	3	#NULL!	#NULL!	1	1	1	#NULL!	#NULL!
196	Ngandilama	60	3	1	3	4	4	1	2	Health zone	2	1		60	4	3	4	1	3	#NULL!	#NULL!	#NULL!	2	1	#NULL!	#NULL!	#NULL!
197	Ngandilama	35	2	2	2	2	1	1	1	outside health zone	2	2	3 times	#NULL!	5	2	1	2	3	3	3	#NULL!	2	1	1	1	#NULL!
198	Ngandilama	24	2	2	2	1	1	1	3	outside health zone	2	1		24	2	1	1	2	3	#NULL!	#NULL!	#NULL!	1	1	#NULL!	#NULL!	#NULL!
199	Ngandilama	28	2	1	2	1	2	1	2	Health zone	2	1		28	3	1	1	2	4	3	#NULL!	#NULL!	1	1	1	#NULL!	#NULL!
200	Ngandilama	45	3	2	2	2	2	1	2	Health zone	2	2	2 times	#NULL!	5	3	3	2	3	3	#NULL!	#NULL!	1	1	1	#NULL!	#NULL!
201	Ngandilama	14	1	2	3	1	2	1	2	Health zone	2	1		14	1	3	2	2	5	3	#NULL!	#NULL!	2	1	1	#NULL!	#NULL!
202	Ngandilama	50	3	2	2	1	1	1	2	Health zone	2	1		50	4	1	2	2	3	#NULL!	#NULL!	#NULL!	3	1	#NULL!	#NULL!	#NULL!
203	Ngandilama	32	2	2	2	2	2	1	2	Health zone	2	2	3 times	#NULL!	5	2	1	2	3	3	3	#NULL!	2	1	1	1	#NULL!
204	Ngandilama	28	2	2	2	1	2	1	2	Health zone	2	2		#NULL!	5	2	1	1	3	3	3	#NULL!	2	1	1	1	#NULL!
206	Polycliniques Sainte Croix	18	1	2	3	2	2	2	1	Health zone	2	1		18	2	1	2	2	3	#NULL!	#NULL!	#NULL!	2	1	#NULL!	#NULL!	#NULL!
207	Polycliniques Sainte Croix	25	2	2	2	1	3	1	2	outside health zone	2	2	2 times	23	2	2	1	1	3	2	4	3	1	1	0	1	1
208	Polycliniques Sainte Croix	25	2	2	2	2	2	1	2	Health zone	2	2	3 times	24	2	2	2	1	3	3	3	#NULL!	1	1	1	1	#NULL!
209	Polycliniques Sainte Croix	63	3	1	1	3	4	1	1	Health zone	2	2	2 times	60	4	2	1	1	2	4	3	#NULL!	1	0	1	1	#NULL!
210	Polycliniques Sainte Croix	49	3	2	2	1	1	1	1	outside health zone	2	2	2 times	48	4	2	2	1	3	3	#NULL!	#NULL!	1	1	1	#NULL!	#NULL!
211	Polycliniques Sainte Croix	23	2	1	1	2	2	1	1	Health zone	2	2	3 times	19	2	2	2	2	4	3	3	3	1	1	1	1	1
212	Polycliniques Sainte Croix	16	1	2	3	1	2	1	1	Health zone	2	2	2 times	14	1	2	1	2	4	3	3	#NULL!	2	1	1	1	#NULL!
213	Polycliniques Sainte Croix	40	2	2	1	3	1	1	1	Health zone	2	1		36	3	3	1	4	4	3	4	#NULL!	2	1	1	1	#NULL!
214	Polycliniques Sainte Croix	42	2	2	2	4	1	4	3	Health zone	2	2	2 times	41	4	2	1	2	5	4	3	3	1	1	1	1	1
215	Polycliniques Sainte Croix	37	2	1	3	2	4	1	1	Health zone	2	2	2 times	#NULL!	5	2	2	5	3	3	#NULL!	#NULL!	2	1	1	#NULL!	#NULL!
216	Polycliniques Sainte Croix	25	2	1	3	2	1	2	1	Health zone	2	2	4 times	16	2	2	1	2	2	4	3	3	2	0	1	1	1
217	Polycliniques Sainte Croix	21	2	2	3	2	2	1	1	Health zone	2	2	2 times	20	2	2	2	2	3	3	#NULL!	#NULL!	1	1	1	#NULL!	#NULL!
218	Bora Uzima	28	2	2	2	1	1	1	2	outside health zone	2	1		28	3	1	1	2	3	#NULL!	#NULL!	#NULL!	2	1	#NULL!	#NULL!	#NULL!
219	Bora Uzima	47	3	2	3	2	1	1	3	Health zone	2	1		47	4	3	2	2	3	#NULL!	#NULL!	#NULL!	1	1	#NULL!	#NULL!	#NULL!
220	Bora Uzima	19	2	1	2	2	2	2	2	Health zone	2	1		19	2	1	1	1	3	#NULL!	#NULL!	#NULL!	3	1	#NULL!	#NULL!	#NULL!
221	Bora Uzima	39	2	2	2	1	1	1	3	Health zone	2	1		39	3	3	2	1	3	#NULL!	#NULL!	#NULL!	1	1	#NULL!	#NULL!	#NULL!
222	Bora Uzima	29	2	2	2	1	2	1	3	Health zone	2	2	3 times	#NULL!	5	2	2	2	3	3	3	#NULL!	2	1	1	1	#NULL!
223	Bora Uzima	28	2	2	2	2	2	2	1	Health zone	2	2	2 times	#NULL!	5	2	1	2	3	3	#NULL!	#NULL!	2	1	1	#NULL!	#NULL!
224	Bora Uzima	32	2	2	2	1	2	1	2	Health zone	2	1		32	3	1	2	2	3	#NULL!	#NULL!	#NULL!	2	1	#NULL!	#NULL!	#NULL!
225	Bora Uzima	32	2	2	2	2	1	1	2	Health zone	2	2	3 times	#NULL!	5	3	1	1	3	3	3	#NULL!	2	1	1	1	#NULL!
226	Bora Uzima	22	2	2	2	3	2	1	3	Health zone	2	1		#NULL!	5	1	2	2	3	#NULL!	#NULL!	#NULL!	2	1	#NULL!	#NULL!	#NULL!
227	Bora Uzima	30	2	2	2	1	3	1	2	Health zone	2	1		#NULL!	5	1	4	2	3	#NULL!	#NULL!	#NULL!	1	1	#NULL!	#NULL!	#NULL!
228	Bora Uzima	22	2	1	3	2	2	2	2	Health zone	2	2	more than 4 times	#NULL!	5	2	2	2	3	3	3	3	1	1	1	1	1
229	Bora Uzima	45	3	1	2	1	1	2	2	Health zone	1	1		45	4	3	1	2	3	#NULL!	#NULL!	#NULL!	1	1	#NULL!	#NULL!	#NULL!
230	Bora Uzima	27	2	2	2	2	2	1	1	Health zone	2	1		27	3	1	2	1	3	#NULL!	#NULL!	#NULL!	2	1	#NULL!	#NULL!	#NULL!
231	Bora Uzima	28	2	1	2	2	2	1	2	Health zone	2	2	3 times	#NULL!	5	2	2	2	3	3	3	#NULL!	2	1	1	1	#NULL!
232	Bora Uzima	24	2	2	3	2	2	1	2	Health zone	2	1		24	2	1	1	2	4	3	#NULL!	#NULL!	1	1	1	#NULL!	#NULL!
233	Bora Uzima	31	2	1	2	1	1	1	2	Health zone	2	1		31	3	3	4	1	3	#NULL!	#NULL!	#NULL!	2	1	#NULL!	#NULL!	#NULL!
234	Bora Uzima	60	3	2	3	2	4	1	2	Health zone	2	1		60	4	3	2	1	3	#NULL!	#NULL!	#NULL!	3	1	#NULL!	#NULL!	#NULL!
235	CNP Muyisa	24	2	2	3	1	2	3	2	Health zone	2	2	2 times	24	2	2	2	1	3	3	#NULL!	#NULL!	3	1	1	#NULL!	#NULL!
236	CNP Muyisa	35	2	2	2	3	1	3	2	Health zone	2	1		35	3	1	2	2	3	#NULL!	#NULL!	#NULL!	2	1	#NULL!	#NULL!	#NULL!
237	CNP Muyisa	46	3	1	2	1	3	1	2	Health zone	2	2	more than 4 times	#NULL!	5	3	2	2	3	3	3	3	1	1	1	1	1
238	CNP Muyisa	21	2	2	2	2	2	1	2	Health zone	2	2	more than 4 times	#NULL!	5	3	1	2	3	3	3	3	1	1	1	1	1
239	CNP Muyisa	33	2	1	2	1	2	1	2	Health zone	2	1		33	3	1	1	1	3	#NULL!	#NULL!	#NULL!	3	1	#NULL!	#NULL!	#NULL!
240	CNP Muyisa	18	1	2	2	1	2	3	2	Health zone	2	1		#NULL!	5	3	3	1	3	#NULL!	#NULL!	#NULL!	1	1	#NULL!	#NULL!	#NULL!
241	CNP Muyisa	65	3	2	3	2	1	1	1	Health zone	2	2	4 times	24	2	2	1	1	3	3	3	3	2	1	1	1	1
242	CNP Muyisa	24	2	2	2	1	2	1	3	Health zone	2	2	2 times	#NULL!	5	2	3	2	3	2	3	#NULL!	1	1	0	1	#NULL!
243	CNP Muyisa	48	3	1	2	1	3	1	3	outside health zone	2	1		48	4	3	2	2	4	3	#NULL!	#NULL!	1	1	1	#NULL!	#NULL!
244	CNP Muyisa	26	2	1	2	1	1	1	2	outside health zone	2	1		26	3	1	1	1	3	#NULL!	#NULL!	#NULL!	1	1	#NULL!	#NULL!	#NULL!
245	CNP Muyisa	17	1	1	3	2	2	1	2	Health zone	2	1		17	2	1	2	1	3	#NULL!	#NULL!	#NULL!	2	1	#NULL!	#NULL!	#NULL!
246	CNP Muyisa	20	2	1	3	1	2	1	2	Health zone	2	1		20	2	1	2	1	3	#NULL!	#NULL!	#NULL!	1	1	#NULL!	#NULL!	#NULL!
247	CNP Muyisa	50	3	2	2	1	3	1	2	Health zone	2	1		50	4	1	3	2	3	#NULL!	#NULL!	#NULL!	1	1	#NULL!	#NULL!	#NULL!
248	CNP Muyisa	28	2	2	3	1	2	1	2	Health zone	2	1		#NULL!	5	1	2	1	3	#NULL!	#NULL!	#NULL!	1	1	#NULL!	#NULL!	#NULL!
249	CNP Muyisa	30	2	1	3	2	2	1	1	Health zone	2	2	2 times	#NULL!	5	2	2	2	3	3	#NULL!	#NULL!	2	1	1	#NULL!	#NULL!
250	CAP Salama	12	1	2	3	1	2	1	1	Health zone	2	1		12	1	3	2	2	3	#NULL!	#NULL!	#NULL!	1	1	#NULL!	#NULL!	#NULL!
251	CAP Salama	26	2	2	3	1	2	1	2	Health zone	2	2	more than 4 times	#NULL!	5	2	2	2	3	3	3	3	1	1	1	1	1
252	CAP Salama	41	2	1	3	1	1	1	1	Health zone	2	2	3 times	#NULL!	5	2	2	1	3	3	3	#NULL!	1	1	1	1	#NULL!
253	CAP Salama	58	3	2	2	1	1	1	2	Health zone	2	2	3 times	#NULL!	5	2	2	2	3	3	3	#NULL!	1	1	1	1	#NULL!
254	CAP Salama	19	2	2	3	2	2	1	2	Health zone	2	1		19	2	1	2	2	3	#NULL!	#NULL!	#NULL!	1	1	#NULL!	#NULL!	#NULL!
255	CAP Salama	17	1	2	3	2	2	1	2	Health zone	2	2	2 times	17	2	2	2	2	3	3	#NULL!	#NULL!	1	1	1	#NULL!	#NULL!
257	CAP Salama	43	2	2	3	1	2	1	3	Health zone	2	2	more than 4 times	#NULL!	5	3	2	2	3	3	3	3	1	1	1	1	1
258	CAP Salama	19	2	1	3	1	2	1	2	Health zone	2	1		19	2	1	1	1	3	#NULL!	#NULL!	#NULL!	1	1	#NULL!	#NULL!	#NULL!
259	CAP Salama	54	3	1	1	2	1	1	2	Health zone	2	1		54	4	3	1	1	3	#NULL!	#NULL!	#NULL!	2	1	#NULL!	#NULL!	#NULL!
260	CAP Salama	18	1	2	2	1	2	1	2	Health zone	2	1		18	2	1	4	2	3	#NULL!	#NULL!	#NULL!	1	1	#NULL!	#NULL!	#NULL!
261	CAP Salama	25	2	2	2	1	2	1	2	Health zone	2	2	2 times	#NULL!	5	2	2	2	3	3	#NULL!	#NULL!	2	1	1	#NULL!	#NULL!
262	CAP Salama	45	3	1	2	1	2	1	2	Health zone	2	1		#NULL!	5	1	1	2	3	#NULL!	#NULL!	#NULL!	1	1	#NULL!	#NULL!	#NULL!
263	CAP Salama	20	2	2	2	1	2	1	3	outside health zone	2	1		20	2	1	2	2	3	#NULL!	#NULL!	#NULL!	1	1	#NULL!	#NULL!	#NULL!
264	CAP Salama	60	3	2	3	4	4	1	2	Health zone	2	1		60	4	3	1	1	3	#NULL!	#NULL!	#NULL!	2	1	#NULL!	#NULL!	#NULL!
265	CEPIMA	24	2	2	2	2	1	1	2	Health zone	2	1		24	2	1	1	2	5	3	#NULL!	#NULL!	1	1	1	#NULL!	#NULL!
266	CEPIMA	22	2	2	2	2	2	1	3	Health zone	2	2	2 times	21	2	2	1	2	4	3	5	3	1	1	1	1	1
267	CEPIMA	17	1	2	2	1	2	1	2	Health zone	2	1		17	2	1	1	1	4	3	#NULL!	#NULL!	1	1	1	#NULL!	#NULL!
268	CEPIMA	19	2	2	3	1	2	1	1	Health zone	2	1		19	2	1	2	1	2	3	#NULL!	#NULL!	1	0	1	#NULL!	#NULL!
269	CEPIMA	35	2	1	3	4	1	1	1	Health zone	2	1		#NULL!	5	1	1	5	4	4	2	3	1	1	1	0	1
270	CEPIMA	29	2	2	1	2	1	2	1	Health zone	2	1		29	3	1	1	2	3	#NULL!	#NULL!	#NULL!	1	1	#NULL!	#NULL!	#NULL!
271	CEPIMA	42	2	2	1	2	1	1	2	Health zone	2	2	4 times	#NULL!	5	2	1	5	4	3	3	3	1	1	1	1	1
272	CEPIMA	25	2	1	3	1	2	2	1	Health zone	1	1		25	2	1	1	2	4	2	3	#NULL!	1	1	0	1	#NULL!
273	CEPIMA	20	2	1	3	2	2	1	3	Health zone	2	1		#NULL!	5	1	1	5	4	2	3	#NULL!	1	1	0	1	#NULL!
274	Polycliniques Sainte Croix	37	2	2	2	1	2	1	2	outside health zone	2	2	3 times	27	3	3	3	2	5	1	1	3	1	1	0	0	1
275	Polycliniques Sainte Croix	26	2	2	1	2	2	1	1	outside health zone	2	2		26	3	2	2	1	4	3	#NULL!	#NULL!	2	1	1	#NULL!	#NULL!
276	Polycliniques Sainte Croix	51	3	1	2	2	1	1	1	outside health zone	2	2	4 times	36	3	2	2	2	5	3	3	3	1	1	1	1	1
277	Polycliniques Sainte Croix	29	2	1	1	3	1	1	2	Health zone	1	1		#NULL!	5	1	3	1	4	3	#NULL!	#NULL!	1	1	1	#NULL!	#NULL!
278	Polycliniques Sainte Croix	32	2	2	2	2	1	1	1	outside health zone	1	2	more than 4 times	25	2	3	2	5	1	2	2	2	2	0	0	0	0
279	Polycliniques Sainte Croix	22	2	1	2	2	1	1	1	outside health zone	1	1		22	2	1	3	5	2	3	#NULL!	#NULL!	2	0	1	#NULL!	#NULL!
280	Polycliniques Sainte Croix	26	2	1	2	4	2	1	2	Health zone	2	2	3 times	16	2	2	2	2	3	3	3	3	3	1	1	1	1
281	Polycliniques Sainte Croix	27	2	2	2	2	2	1	3	outside health zone	1	2	3 times	24	2	2	2	1	2	3	3	#NULL!	2	0	1	1	#NULL!
282	Polycliniques Sainte Croix	32	2	1	2	2	1	1	1	outside health zone	2	1		#NULL!	5	4	1	1	4	3	#NULL!	#NULL!	2	1	1	#NULL!	#NULL!
283	Polycliniques Sainte Croix	21	2	2	3	1	2	4	#NULL!	outside health zone	1	1		#NULL!	5	3	1	1	5	3	#NULL!	#NULL!	1	1	1	#NULL!	#NULL!
284	Polycliniques Sainte Croix	35	2	2	2	1	2	1	2	Health zone	2	1		#NULL!	5	3	1	2	3	#NULL!	#NULL!	#NULL!	1	1	#NULL!	#NULL!	#NULL!
285	Polycliniques Sainte Croix	21	2	2	2	1	2	1	2	Health zone	2	2	2 times	19	2	2	2	1	4	4	3	4	2	1	1	1	1
286	Polycliniques Sainte Croix	22	2	1	2	2	2	2	2	outside health zone	1	1		#NULL!	5	4	2	1	2	3	#NULL!	#NULL!	1	0	1	#NULL!	#NULL!
287	Polycliniques Sainte Croix	49	3	2	2	1	1	1	2	outside health zone	2	2	3 times	49	4	3	2	1	4	4	3	#NULL!	1	1	1	1	#NULL!
288	Polycliniques Sainte Croix	72	3	2	2	1	1	1	2	outside health zone	2	1		#NULL!	5	1	1	5	2	3	#NULL!	#NULL!	2	0	1	#NULL!	#NULL!
289	Polycliniques Sainte Croix	44	2	1	2	1	1	1	1	outside health zone	2	2	more than 4 times	37	3	2	2	2	4	3	3	4	3	1	1	1	1
290	Polycliniques Sainte Croix	27	2	2	1	3	2	1	2	outside health zone	2	1		#NULL!	5	4	1	1	4	3	#NULL!	#NULL!	2	1	1	#NULL!	#NULL!
291	Polycliniques Sainte Croix	14	1	2	3	1	2	2	1	Health zone	2	1		#NULL!	5	1	3	1	1	3	#NULL!	#NULL!	2	0	1	#NULL!	#NULL!
292	Polycliniques Sainte Croix	50	3	1	2	1	1	1	1	Health zone	2	2		35	3	3	2	2	3	1	1	3	2	1	0	0	1
293	Polycliniques Sainte Croix	24	2	2	3	2	2	3	2	Health zone	2	1		#NULL!	5	4	1	5	4	3	#NULL!	#NULL!	2	1	1	#NULL!	#NULL!
294	Polycliniques Sainte Croix	25	2	1	3	2	1	4	1	Health zone	2	2		24	2	3	1	5	2	3	#NULL!	#NULL!	2	0	1	#NULL!	#NULL!
295	Polycliniques Sainte Croix	30	2	2	3	2	2	3	2	outside health zone	1	2	more than 4 times	25	2	3	2	2	3	1	1	3	1	1	0	0	1
296	Polycliniques Sainte Croix	23	2	2	3	3	2	3	2	Health zone	2	1		#NULL!	5	1	3	4	3	#NULL!	#NULL!	#NULL!	3	1	#NULL!	#NULL!	#NULL!
297	Polycliniques Sainte Croix	35	2	1	3	1	2	3	2	Health zone	1	2	3 times	#NULL!	5	3	2	2	2	1	1	2	2	0	0	0	0
298	Polycliniques Sainte Croix	47	3	2	1	2	1	3	2	Health zone	2	2	more than 4 times	24	2	3	2	5	3	3	3	3	1	1	1	1	1
299	Polycliniques Sainte Croix	42	2	2	2	1	2	3	2	Health zone	2	1		#NULL!	5	1	4	4	4	4	6	3	1	1	1	1	1
300	Polycliniques Sainte Croix	21	2	1	3	1	2	3	1	outside health zone	2	1		21	2	3	1	4	2	3	1	#NULL!	1	0	1	0	#NULL!
301	Polycliniques Sainte Croix	27	2	1	2	1	2	3	2	outside health zone	2	2		25	2	4	2	1	3	3	3	3	2	1	1	1	1
302	Polycliniques Sainte Croix	25	2	2	3	1	2	1	1	Health zone	#NULL!	2	more than 4 times	23	2	2	3	2	2	4	1	3	2	0	1	0	1
303	Ngandilama	20	2	2	2	2	2	3	1	Health zone	1	1		20	2	1	1	1	2	5	#NULL!	#NULL!	1	0	1	#NULL!	#NULL!
304	Ngandilama	58	3	2	2	1	1	1	3	outside health zone	2	1		58	4	1	1	1	4	5	#NULL!	#NULL!	1	1	1	#NULL!	#NULL!
305	Ngandilama	21	2	1	2	1	2	1	2	outside health zone	2	2		20	2	3	4	5	4	6	1	3	1	1	1	0	1
306	CNP Muyisa	43	2	2	1	1	1	3	1	outside health zone	2	2		#NULL!	5	2	3	2	4	3	5	3	1	1	1	1	1
307	CNP Muyisa	72	3	2	2	1	1	1	2	Health zone	2	2		30	3	2	2	2	5	2	3	#NULL!	1	1	0	1	#NULL!
308	CNP Muyisa	54	3	2	2	2	3	3	2	Health zone	1	2	2 times	51	4	2	2	1	3	2	#NULL!	#NULL!	1	1	0	#NULL!	#NULL!
309	CNP Muyisa	38	2	2	2	1	2	1	3	outside health zone	2	2	3 times	#NULL!	5	3	2	5	4	3	3	3	2	1	1	1	1
310	CNP Muyisa	49	3	1	2	1	4	3	2	outside health zone	2	2	3 times	43	4	2	2	1	3	3	3	3	2	1	1	1	1
311	Ngandilama	28	2	1	3	4	4	1	2	Health zone	2	1		28	3	3	1	1	3	#NULL!	#NULL!	#NULL!	1	1	#NULL!	#NULL!	#NULL!
312	CNP Muyisa	53	3	2	2	2	1	3	2	Health zone	2	2	3 times	47	4	2	2	1	3	3	3	3	2	1	1	1	1
313	CNP Muyisa	39	2	1	2	1	1	3	2	Health zone	1	2	3 times	33	3	2	2	2	1	1	1	3	2	0	0	0	1
314	CNP Muyisa	70	3	2	2	1	1	3	1	Health zone	2	2	more than 4 times	42	4	2	2	1	3	4	3	3	2	1	1	1	1
315	CNP Muyisa	39	2	1	2	2	2	3	2	outside health zone	2	2	more than 4 times	28	3	2	2	1	3	3	3	3	2	1	1	1	1
316	CNP Muyisa	39	2	1	2	4	1	3	2	Health zone	2	1		39	3	1	2	1	3	#NULL!	#NULL!	#NULL!	2	1	#NULL!	#NULL!	#NULL!
317	CNP Muyisa	17	1	1	3	2	2	3	2	outside health zone	2	1		17	2	1	1	1	3	#NULL!	#NULL!	#NULL!	1	1	#NULL!	#NULL!	#NULL!
318	CNP Muyisa	21	2	2	2	1	2	3	2	Health zone	2	1		#NULL!	5	4	1	1	3	#NULL!	#NULL!	#NULL!	2	1	#NULL!	#NULL!	#NULL!
320	Notre Dame de Lourde	22	2	2	2	1	2	1	2	outside health zone	1	1		#NULL!	5	3	1	2	3	#NULL!	#NULL!	#NULL!	3	1	#NULL!	#NULL!	#NULL!
321	Notre Dame de Lourde	32	2	1	3	1	1	1	2	Health zone	2	2	2 times	32	3	1	2	2	3	3	3	3	1	1	1	1	1
322	Notre Dame de Lourde	31	2	2	2	2	1	1	2	Health zone	2	1		#NULL!	5	3	1	4	3	#NULL!	#NULL!	#NULL!	1	1	#NULL!	#NULL!	#NULL!
323	Notre Dame de Lourde	50	3	1	2	2	2	1	2	Health zone	2	2	more than 4 times	45	4	1	1	2	4	3	3	3	1	1	1	1	1
324	Notre Dame de Lourde	27	2	2	2	1	2	1	3	outside health zone	2	1		#NULL!	5	2	2	2	6	#NULL!	#NULL!	#NULL!	2	1	#NULL!	#NULL!	#NULL!
325	Notre Dame de Lourde	18	1	1	3	1	2	1	2	Health zone	2	1		18	2	2	1	2	3	3	#NULL!	#NULL!	2	1	1	#NULL!	#NULL!
326	Notre Dame de Lourde	24	2	1	2	1	1	1	2	outside health zone	2	1	once	22	2	1	1	4	6	#NULL!	#NULL!	#NULL!	3	1	#NULL!	#NULL!	#NULL!
327	Notre Dame de Lourde	23	2	2	1	2	2	1	2	outside health zone	2	1		#NULL!	5	4	1	4	6	#NULL!	#NULL!	#NULL!	1	1	#NULL!	#NULL!	#NULL!
328	Notre Dame de Lourde	25	2	1	1	3	2	1	2	Health zone	2	1		#NULL!	5	1	4	4	4	4	3	#NULL!	3	1	1	1	#NULL!
329	Notre Dame de Lourde	19	2	2	3	1	2	1	3	Health zone	1	1		#NULL!	5	1	1	5	4	4	2	3	2	1	1	0	1
331	Polycliniques Sainte Croix	25	2	2	2	2	2	3	1	Health zone	2	2	2 times	20	2	2	2	4	3	3	#NULL!	#NULL!	1	1	1	#NULL!	#NULL!
332	Polycliniques Sainte Croix	37	2	1	3	2	4	1	1	Health zone	2	2	2 times	34	3	2	2	1	3	3	3	3	1	1	1	1	1
333	Polycliniques Sainte Croix	30	2	2	2	2	2	2	2	outside health zone	2	#NULL!	2 times	17	2	2	2	2	2	3	3	3	3	0	1	1	1
334	Polycliniques Sainte Croix	39	2	1	3	1	2	2	2	Health zone	2	2	2 times	6	1	3	3	5	5	5	1	#NULL!	#NULL!	1	1	0	#NULL!
335	Polycliniques Sainte Croix	31	2	2	3	2	2	3	1	Health zone	2	1		30	3	1	1	2	4	3	#NULL!	#NULL!	2	1	1	#NULL!	#NULL!
336	CERESAME	28	2	1	3	1	2	2	2	Health zone	2	2	2 times	6	1	3	3	5	4	3	1	#NULL!	#NULL!	1	1	0	#NULL!
337	CERESAME	20	2	2	2	2	2	3	1	Health zone	1	1		20	2	1	1	1	2	5	#NULL!	#NULL!	1	0	1	#NULL!	#NULL!
338	Ngandilama	21	2	2	2	2	2	1	2	outside health zone	2	1		20	2	1	1	1	4	3	#NULL!	#NULL!	2	1	1	#NULL!	#NULL!
340	Ngandilama	48	3	1	2	4	1	1	3	Health zone	2	2	once	40	3	3	1	2	2	4	4	3	1	0	1	1	1
341	Ngandilama	50	3	2	2	2	1	1	2	outside health zone	2	2	once	47	4	3	2	4	6	6	4	3	1	1	1	1	1
342	Ngandilama	25	2	2	2	2	2	1	2	outside health zone	1	1		24	2	1	1	2	4	3	#NULL!	#NULL!	1	1	1	#NULL!	#NULL!
343	Ngandilama	60	3	2	2	1	1	1	1	outside health zone	1	1		60	4	3	1	4	4	3	#NULL!	#NULL!	1	1	1	#NULL!	#NULL!
344	Ngandilama	27	2	1	2	2	2	1	3	outside health zone	1	1		25	2	3	4	2	4	3	#NULL!	#NULL!	1	1	1	#NULL!	#NULL!
345	Ngandilama	27	2	2	2	2	2	1	3	outside health zone	2	1		18	2	3	2	2	2	4	4	3	1	0	1	1	1
346	Ngandilama	28	2	2	2	2	2	1	1	outside health zone	2	2	once	23	2	3	2	4	4	3	#NULL!	#NULL!	1	1	1	#NULL!	#NULL!
347	Ngandilama	52	3	1	2	4	3	1	1	outside health zone	1	2	once	50	4	3	2	5	4	3	#NULL!	#NULL!	1	1	1	#NULL!	#NULL!
350	Ngandilama	33	2	2	2	1	1	1	2	Health zone	1	2		33	3	2	1	5	2	3	#NULL!	#NULL!	#NULL!	0	1	#NULL!	#NULL!
351	Ngandilama	25	2	2	2	2	2	1	2	outside health zone	1	1		25	2	4	1	2	4	3	#NULL!	#NULL!	1	1	1	#NULL!	#NULL!
352	Ngandilama	35	2	2	2	1	2	3	1	outside health zone	2	2		28	3	3	1	1	6	3	#NULL!	#NULL!	3	1	1	#NULL!	#NULL!
353	Ngandilama	26	2	1	2	2	2	1	2	outside health zone	2	1		#NULL!	5	1	2	1	6	#NULL!	#NULL!	#NULL!	#NULL!	1	#NULL!	#NULL!	#NULL!
354	Ngandilama	52	3	2	2	1	1	1	2	Health zone	2	2		48	4	2	1	2	4	3	#NULL!	#NULL!	2	1	1	#NULL!	#NULL!
355	Ngandilama	23	2	2	2	2	2	1	1	outside health zone	2	1		23	2	3	1	1	6	3	#NULL!	#NULL!	2	1	1	#NULL!	#NULL!
356	Ngandilama	20	2	1	2	2	2	1	2	Health zone	2	2		19	2	3	2	2	6	4	3	#NULL!	3	1	1	1	#NULL!
357	CNP Muyisa	41	2	1	2	1	3	1	2	Health zone	2	2	2 times	39	3	3	1	4	3	#NULL!	#NULL!	#NULL!	#NULL!	1	#NULL!	#NULL!	#NULL!
358	CEDIAR	14	1	2	3	2	2	1	2	Health zone	2	1		14	1	1	2	2	4	3	2	3	2	1	1	0	1
359	CEDIAR	15	1	1	3	2	2	1	2	Health zone	2	1		15	1	1	1	2	4	3	3	3	2	1	1	1	1
360	CEDIAR	28	2	1	2	2	2	1	2	Health zone	2	1		27	3	2	1	2	4	3	#NULL!	#NULL!	1	1	1	#NULL!	#NULL!
361	CEDIAR	44	2	2	2	2	1	1	2	outside health zone	2	2	2 times	25	2	3	2	2	5	4	3	#NULL!	1	1	1	1	#NULL!
362	CEDIAR	27	2	1	2	1	2	3	2	outside health zone	1	1		27	3	4	1	5	6	#NULL!	#NULL!	#NULL!	#NULL!	1	#NULL!	#NULL!	#NULL!
363	CEDIAR	33	2	2	2	2	2	1	2	Health zone	2	1		33	3	1	2	5	3	#NULL!	#NULL!	#NULL!	1	1	#NULL!	#NULL!	#NULL!
364	CEDIAR	37	2	2	2	1	1	1	2	Health zone	1	2	3 times	37	3	2	2	5	3	3	3	3	2	1	1	1	1
365	CEDIAR	18	1	2	3	1	2	1	1	outside health zone	2	2	2 times	15	1	2	1	5	1	4	3	#NULL!	1	0	1	1	#NULL!
366	CEDIAR	48	3	1	1	2	1	1	#NULL!		#NULL!	#NULL!		#NULL!	5	4	1	5	6	#NULL!	#NULL!	#NULL!	#NULL!	1	#NULL!	#NULL!	#NULL!
368	CEDIAR	29	2	1	3	2	1	1	2	outside health zone	2	2	2 times	29	3	2	2	2	4	2	3	#NULL!	1	1	0	1	#NULL!
369	CEDIAR	45	3	2	3	2	1	2	3	Health zone	2	2	3 times	#NULL!	5	2	2	2	5	3	3	3	3	1	1	1	1
370	CEDIAR	25	2	2	3	2	2	1	2	Health zone	2	2	more than 4 times	12	1	2	2	4	1	3	3	4	1	0	1	1	1
371	CEDIAR	20	2	2	2	1	2	3	2	outside health zone	2	1		20	2	1	2	5	3	#NULL!	#NULL!	#NULL!	1	1	#NULL!	#NULL!	#NULL!
372	CEDIAR	18	1	2	3	1	2	1	1	outside health zone	1	1		16	2	4	1	2	3	#NULL!	#NULL!	#NULL!	2	1	#NULL!	#NULL!	#NULL!
373	CEDIAR	25	2	1	2	2	2	3	1		1	1		19	2	3	2	2	3	3	3	3	#NULL!	1	1	1	1
374	CEDIAR	28	2	2	3	2	2	1	3	outside health zone	2	1		28	3	1	1	2	4	3	#NULL!	#NULL!	1	1	1	#NULL!	#NULL!
375	CEDIAR	7	1	2	3	4	2	1	2	outside health zone	1	1		5	1	3	3	2	4	3	#NULL!	#NULL!	1	1	1	#NULL!	#NULL!
376	CEDIAR	18	1	2	3	1	2	1	1	outside health zone	2	2	2 times	16	2	2	2	2	4	3	#NULL!	#NULL!	3	1	1	#NULL!	#NULL!
377	CEDIAR	35	2	1	1	3	3	1	2	Health zone	2	2	more than 4 times	20	2	1	3	2	4	3	3	4	1	1	1	1	1
378	CEPIMA	62	3	1	2	2	1	1	2	Health zone	2	1		#NULL!	5	3	1	5	4	#NULL!	#NULL!	#NULL!	1	1	#NULL!	#NULL!	#NULL!
379	CEPIMA	41	2	2	1	2	1	3	1	outside health zone	2	2	once	38	3	2	1	5	4	4	3	#NULL!	2	1	1	1	#NULL!
381	Polycliniques Sainte Croix	22	2	2	1	1	2	1	3	outside health zone	2	2	2 times	20	2	2	2	5	3	3	3	#NULL!	1	1	1	1	#NULL!
382	Polycliniques Sainte Croix	28	2	1	3	1	1	1	2	Health zone	1	2	2 times	24	2	2	2	2	4	3	3	#NULL!	3	1	1	1	#NULL!
383	Polycliniques Sainte Croix	36	2	1	3	1	2	1	3	Health zone	2	2	3 times	34	3	2	2	2	3	3	3	#NULL!	1	1	1	1	#NULL!
384	Polycliniques Sainte Croix	25	2	1	3	1	1	1	2	Health zone	2	2	2 times	21	2	2	2	2	3	3	#NULL!	#NULL!	3	1	1	#NULL!	#NULL!
385	Polycliniques Sainte Croix	30	2	1	3	2	1	1	2	Health zone	1	2	more than 4 times	15	1	2	2	2	2	3	3	3	2	0	1	1	1
386	Bora Uzima	28	2	2	2	4	1	3	2	outside health zone	2	1		28	3	3	1	5	1	3	#NULL!	#NULL!	1	0	1	#NULL!	#NULL!
387	CNP Muyisa	70	3	2	2	2	1	1	1	outside health zone	2	2	2 times	69	4	1	1	5	3	#NULL!	#NULL!	#NULL!	#NULL!	1	#NULL!	#NULL!	#NULL!
388	Bora Uzima	22	2	2	3	2	2	3	2	Health zone	2	1		#NULL!	5	4	1	1	3	3	1	4	2	1	1	0	1
389	Polycliniques Sainte Croix	31	2	2	3	2	2	2	2	outside health zone	2	2	more than 4 times	15	1	2	2	2	2	3	3	3	3	0	1	1	1
390	Polycliniques Sainte Croix	39	2	1	3	1	2	1	2	Health zone	2	2	2 times	6	1	3	3	5	5	5	1	3	#NULL!	1	1	0	1
391	CEPIMA	25	2	2	3	2	2	1	#NULL!	outside health zone	2	1		#NULL!	5	4	1	5	4	4	3	#NULL!	#NULL!	1	1	1	#NULL!
392	CEPIMA	22	2	1	3	3	2	1	1		2	2	once	19	2	3	1	5	6	3	#NULL!	#NULL!	#NULL!	1	1	#NULL!	#NULL!
393	CEPIMA	15	1	2	3	4	2	1	1		1	2		15	1	3	1	5	6	3	#NULL!	#NULL!	1	1	1	#NULL!	#NULL!
394	CEPIMA	17	1	2	3	1	1	1	2	outside health zone	1	2		16	2	3	1	2	4	6	3	#NULL!	1	1	1	1	#NULL!
395	CEPIMA	16	1	2	3	1	2	2	2		1	2		15	1	4	1	2	2	5	5	3	1	0	1	1	1
396	CEPIMA	62	3	1	3	4	1	1	2	Health zone	2	1		#NULL!	5	4	1	1	6	3	#NULL!	#NULL!	#NULL!	1	1	#NULL!	#NULL!
397	CEPIMA	28	2	1	3	2	1	1	1	outside health zone	#NULL!	2		#NULL!	5	3	1	5	6	#NULL!	#NULL!	#NULL!	#NULL!	1	#NULL!	#NULL!	#NULL!
398	CEPIMA	22	2	2	3	1	2	1	#NULL!	outside health zone	2	#NULL!		#NULL!	5	4	1	5	3	3	#NULL!	#NULL!	3	1	1	#NULL!	#NULL!
399	CEPIMA	35	2	1	3	4	2	1	1	Health zone	2	#NULL!		15	1	4	1	5	4	3	#NULL!	#NULL!	3	1	1	#NULL!	#NULL!
400	CEPIMA	20	2	2	1	2	2	1	#NULL!	Health zone	2	1		12	1	4	1	5	3	3	3	3	3	1	1	1	1
401	CEPIMA	43	2	1	1	2	2	1	1	outside health zone	#NULL!	2		22	2	4	1	1	3	#NULL!	#NULL!	#NULL!	3	1	#NULL!	#NULL!	#NULL!
402	CEPIMA	25	2	2	1	1	2	2	2	outside health zone	2	1		25	2	2	1	2	6	3	#NULL!	#NULL!	3	1	1	#NULL!	#NULL!
403	CEPIMA	25	2	2	1	1	2	1	1	outside health zone	#NULL!	2		25	2	2	1	5	6	3	3	#NULL!	2	1	1	1	#NULL!
404	CEPIMA	29	2	2	3	2	2	4	3	outside health zone	2	2		28	3	3	1	5	3	3	#NULL!	#NULL!	3	1	1	#NULL!	#NULL!
405	CEPIMA	28	2	1	3	1	1	2	2	outside health zone	2	1		10	1	4	1	5	3	#NULL!	#NULL!	#NULL!	3	1	#NULL!	#NULL!	#NULL!
406	CEPIMA	36	2	1	3	4	2	1	1	outside health zone	2	2		34	3	4	1	5	3	3	#NULL!	#NULL!	3	1	1	#NULL!	#NULL!
407	CEPIMA	22	2	1	2	1	1	1	2	Health zone	2	2	once	20	2	3	1	5	4	#NULL!	#NULL!	#NULL!	1	1	#NULL!	#NULL!	#NULL!
408	Bora Uzima	32	2	1	3	4	2	3	2	outside health zone	2	1		12	1	3	3	1	4	#NULL!	#NULL!	#NULL!	#NULL!	1	#NULL!	#NULL!	#NULL!
409	CEPIMA	29	2	2	1	3	1	1	2	outside health zone	2	1		29	3	3	4	5	3	3	#NULL!	#NULL!	#NULL!	1	1	#NULL!	#NULL!
410	CEPIMA	29	2	1	3	4	2	1	2	outside health zone	2	2		26	3	4	4	5	3	3	3	3	1	1	1	1	1
411	CEPIMA	30	2	2	3	1	2	4	3	outside health zone	2	2		29	3	4	1	5	3	3	3	#NULL!	2	1	1	1	#NULL!
412	CEPIMA	23	2	2	1	2	2	1	1	outside health zone	2	1		#NULL!	5	4	1	5	4	4	3	#NULL!	#NULL!	1	1	1	#NULL!
413	CEPIMA	32	2	2	1	2	2	2	1	outside health zone	2	2		#NULL!	5	4	1	5	3	3	3	3	1	1	1	1	1
